# Supplementary material for: Analysis and Simulation of Glioblastoma Cell Lines-Derived Extracellular Vesicles Metabolome
Source: Metabolites. 2020 Mar 2;10(3):88. doi: 10.3390/metabo10030088 (PMC7142482; doi:10.3390/metabo10030088)
Supplement: Supplementary file 1 [file metabolites-10-00088-s001.zip]

Archive with 4 entries (4 files):
- metabolite_quantification.xlsx
- supplementary_figure1.jpg
- supplementary_figure2.jpg
- supplementary_figure3.jpg
