# Supplementary material for: Analysis and Simulation of Glioblastoma Cell Lines-Derived Extracellular Vesicles Metabolome
Source: Metabolites. 2020 Mar 2;10(3):88. doi: 10.3390/metabo10030088 (PMC7142482; doi:10.3390/metabo10030088)
Supplement: Supplementary file 1 [file metabolites-10-00088-s001.zip › metabolite_quantification.xlsx]

## Sheet: metabolite values
Cell type	A172	A172	A172	A172	A172	A172	A172	A172	A172	A172	A172	A172	A172	A172	A172	A172	A172	A172	A172	A172	A172	A172	A172	LN18	LN18	LN18	LN18	LN18	LN18	LN18	LN18	LN18	LN18	LN18	LN18	LN18	LN18	LN18	LN18	LN18	LN18	LN18	U118	U118	U118	U118	U118	U118	U118
Source	Cell	Cell	Cell	Cell	Cell	Cell	Cell	Cell	Cell	Cell	Medium	Medium	Medium	Medium	Medium	Medium	Medium	Medium	EV	EV	EV	EV	EV	Cell	Cell	Cell	Cell	Cell	Cell	Medium	Medium	Medium	Medium	Medium	Medium	Medium	Medium	EV	EV	EV	EV	EV	Cell	Cell	Cell	Cell	Cell	Cell	Medium
itaconate	0.615	0.364	0.112	0.133	0.276	0.217	0.26	0.0871	0.0529	0.0529	0.219	0.363	0.434	0.308256	0.326	0.316	0.364	0.168	5.31e-23	0.00657	0.0164	0.0121	0.0225	0.135	0.0305	0.0632	0.0353	0.0273	0.0193	0.178	0.227	0.166	0.236	0.135	0.156	0.389	0.156	4.59e-21	0.0121	3.67e-18	0.0132	4.93e-16	0.0182	0.251	0.332	0.0364	0.0187	0.0169	0.355
formate	4.2e-23	2.15e-21	2.57e-18	2.59e-20	7.68e-19	7.92e-27	1.08e-20	2.24e-16	7.38e-24	4.56e-20	9.45e-22	8.26e-13	1.46e-13	0.00603983	2.35e-11	1.06e-18	2.01e-21	5.23e-14	1.72e-18	5.93e-19	0.000107	0.000164	4.04e-11	2.16e-24	3.11e-27	3.92e-26	1.7e-19	3.88e-20	6.91e-31	1.69e-14	1.37e-18	6.33e-12	1.95e-20	1.48e-14	1.12e-16	1.74e-20	4.43e-18	7.21e-20	2.68e-13	1.18e-05	4.34e-22	9.09e-18	1.94e-20	1.84e-22	4.51e-17	5.8e-17	3.9e-22	7.98e-31	4.87e-13
niacinamide	0.112	0.0901	0.0636	0.0499	0.0829042	0.131	0.105736	0.0265	0.0079	0.0114	7.3e-23	6.8e-16	1.16e-17	0.0498	0.00158	4.17e-22	6.32e-24	8.16e-17	1.51e-21	7.18e-19	1.2e-16	1.26e-21	1.49e-17	2.17e-23	4.15e-24	0.0158	1.03e-18	1.33e-15	2.77e-30	1.19e-17	7.4e-16	1.31e-16	1.37e-20	0.000251	3.13e-19	1.85e-23	7.18e-19	2.94e-21	2.71e-15	4.01e-18	1.21e-22	0.000413068	0.00431	1.37e-21	5.44e-16	1.45e-13	8.83e-21	9.12e-30	2.31e-16
tryptophan	9.22e-22	9.09e-19	1.21e-17	1.84e-19	0.0225	1.08e-25	0.0287	7.37e-16	8.45e-23	1.87e-19	5.84e-26	1.94e-17	1.05e-18	6.27e-22	1.27e-16	3.45e-23	7.01e-25	4.16e-18	0.239	0.159	0.171	0.134	0.164	3.33e-24	4.35e-27	5.84e-26	1.8e-19	6.42e-20	2.88e-31	2.1e-19	2.1e-20	5.94e-18	8.41e-22	3.26e-16	5.05e-20	3.59e-24	2.4e-19	0.105	0.0667	0.0986	0.0523	0.0937	1.98e-20	3.78e-22	9.88e-17	1.21e-17	6.77e-22	2.28e-30	6.48e-18
NAD	4.69383	1.06409	1.19071	1.51474	0.581491	1.59399	1.87679	0.293246	0.3004	0.296574	4.4e-26	2.05e-17	1.77e-18	1.11e-22	8.98e-17	2.65e-23	5.62e-25	3.18e-18	7.01e-23	6.51e-20	2.96e-17	0.0283	2.02e-18	0.84495	0.258719	0.569957	0.141701	0.179908	0.0387148	1.53e-19	1.26e-20	1.22e-18	5.54e-22	6.68e-17	3.62e-20	4.12e-24	2.17e-19	4.34e-22	1.67e-17	3.88e-19	8.29e-25	1.75e-19	0.0715989	1.42941	2.06609	0.111204	0.0875465	0.0326242	5.62e-18
NADH	5.27335	1.17467	1.26479	1.61804	0.653412	1.73634	2.02314	0.3086	0.357176	0.332034	2.86e-26	8.05e-18	6.46e-19	9.24e-23	4.94e-17	1.66e-23	3.23e-25	2.11e-18	9.05e-24	6.41e-21	1.45e-18	3.26e-25	2.43e-19	0.895706	0.318359	0.55212	0.188	0.201068	0.0846	1.01e-19	7.98e-21	7.87e-19	3.42e-22	4.4e-17	2.66e-20	1.96e-24	1.49e-19	8.51e-23	4.99e-18	7.15e-20	1.88e-25	3.42e-20	0.0862	1.3929	1.99796	0.121	0.121	0.0754	2.84e-18
adenosylhomocysteine	1.83613	0.711989	0.515585	0.638848	0.515129	1.52011	1.72863	0.0807264	0.0998282	0.0674593	5.56e-26	1.37e-17	1.14e-18	1.99e-22	8.23e-17	2.69e-23	5.44e-25	4.13e-18	2.94e-23	2.01e-20	4.09e-18	7.67e-25	6.75e-19	0.338056	0.0719875	0.26285	0.00018	0.00732786	6.91e-31	1.95e-19	1.62e-20	1.65e-18	7.24e-22	9.01e-17	4.69e-20	3.57e-24	2.39e-19	1.98e-22	9.22e-18	1.75e-19	3.08e-25	7.83e-20	8.08e-20	0.479793	0.64175	2.89e-15	9.18e-22	9.12e-31	5.31e-18
malate	0.387702	0.273307	0.173602	0.196917	0.226195	0.363552	0.378207	0.0547417	0.0196751	0.028768	2.48e-26	1.76e-17	9.3e-19	1.9e-22	7.43e-17	2.08e-23	4.61e-25	2.13e-18	2.16e-23	2.89e-20	4.66e-18	1.04e-24	6.58e-19	0.0134384	0.00447363	0.033204	4.9e-19	0.000918097	5.07e-30	8.03e-20	7.86e-21	6.38e-19	3.24e-22	3.66e-17	1.98e-20	2.87e-24	1.03e-19	1.71e-22	1.51e-17	1.38e-19	4.09e-25	6.1e-20	0.00410933	0.0072963	0.00147801	3.42e-16	2.3e-18	1.28e-29	3.89e-18
phosphorylcholine	0.137229	2.19e-21	4.25e-18	5.06e-20	5.08e-20	6.83e-27	1.05e-20	2.04e-16	1.07e-23	7.37e-20	1.85e-26	3.11e-18	2.73e-19	8.9e-23	2.46e-17	8.89e-24	1.73e-25	1.61e-18	0.0382	0.0259	0.0243	0.0135	0.0237	5.02e-24	6.22e-27	5.41e-26	2.95e-19	7.39e-20	2.53e-30	7.1e-20	5.13e-21	8.42e-19	2.14e-22	4.85e-17	1.88e-20	8.99e-25	9.56e-20	0.0125	0.00503583	0.0119	0.000322	0.0129	1.85e-20	6e-21	0.0161	3.3e-17	4.28e-21	2.01e-29	1.34e-18
acetate	0.275713	0.115	0.0372	0.0509	0.0714	0.0988471	0.161343	2.42e-12	4.06e-23	1.07e-17	2.54e-25	1.91e-17	2.2e-18	5.1e-22	1.68e-16	4.2e-23	1.02e-24	8.05e-18	3.08e-23	9.67e-06	5.92e-18	4.39e-25	7.05e-19	0.0776	0.0329	0.0567	0.00619	0.00445	0.00234737	5.8e-18	1.2e-19	3.82e-18	3.75e-21	1.99e-16	5.58e-18	5.51e-24	4.21e-18	6.12e-22	0.000175	2.63e-19	3.08e-25	9.46e-20	0.00673678	0.0677466	0.101525	0.00251477	0.00156406	0.000900024	1.2e-17
acetone	0.0776553	3.5e-21	6.72e-18	1.07e-19	2.9e-16	0.0394627	0.0548972	1.71e-16	1.57e-22	1.12e-19	3.23e-24	8.28e-18	1.01e-18	3.78e-22	8.25e-17	1.37e-22	6.94e-25	0.0183	1.09e-23	1.05e-20	1.42e-18	1.73e-25	2.26e-19	6.08e-24	2.71e-27	3.5e-26	3.2e-19	5.04e-19	0.000869	0.00716	4.72e-20	2.28e-17	1.69e-21	2.06e-15	0.00398	1.08e-23	7e-15	1.69e-22	1.34e-15	1.11e-19	1.73e-25	3.83e-20	0.00259799	0.041	0.0502	0.00163	0.00483	0.00203	5.84e-18
arginine	0.287	0.337426	1.52e-16	0.0121	0.200378	0.313243	0.305783	9.8e-16	1.12e-23	1.15e-19	3.99e-26	4.26e-18	3.63e-19	1.5e-22	3.46e-17	1.46e-23	2.63e-25	3.86e-18	2.24e-23	1.89e-20	3.31e-18	6.13e-25	6.53e-19	1.25e-23	0.0637	1.27e-24	3.03e-19	6.89e-20	3.17e-31	1.7e-19	1.11e-20	1.74e-18	4.54e-22	1.07e-16	4.95e-20	1.17e-24	2.32e-19	2.28e-22	1.07e-17	1.64e-19	3.08e-25	7.91e-20	0.00839	5.83e-22	1.57e-16	2.67e-17	6.6e-22	9.12e-31	2.07e-18
asparagine	3.44e-21	0.158597	2.97e-17	4.48e-19	0.0671443	0.128	0.119	2.7e-16	9.03e-24	5.57e-20	1.27e-25	2.05e-17	7.81e-18	1.83e-22	1.51e-16	3.32e-23	6.78e-25	4.16e-18	5.84e-24	3.77e-21	8.15e-19	1.52e-25	1.41e-19	9.35e-24	4.17e-27	7.41e-26	1.03e-19	2.46e-20	7.2e-32	2.69e-19	2.22e-20	2.64e-18	1.62e-21	1.23e-16	7.38e-20	3.58e-24	3.91e-19	4.54e-23	2.24e-18	3.94e-20	7.37e-26	1.77e-20	4.68e-21	8.72e-21	5.42e-16	4.91e-18	1.43e-22	2e-31	6.22e-18
aspartate	0.554687	0.136745	0.11926	0.135106	0.0352	1.25e-26	1.52e-20	0.0011	0.00566	0.0240347	1.15e-25	9.14e-18	1.44e-18	2.39e-22	9.29e-17	2.97e-23	5.41e-25	7.11e-18	6.25e-22	3.51e-20	8.31e-18	6.14e-24	1.19e-18	0.0936126	0.0384584	0.0753305	0.0201135	0.0359624	0.00878049	3.88e-19	2.37e-20	6.54e-18	1.24e-21	5.42e-16	8.57e-20	2.57e-24	3.69e-19	2.2e-20	5.97e-17	1.98e-18	2.93e-24	9.03e-19	0.0252379	0.0902453	0.252301	0.0106609	0.012319	0.0109332	4.61e-18
citrate	0.479	0.226	0.134	0.159	0.145	0.17	0.177	0.0405	0.0293	0.0314	2.43e-24	0.0149	0.0243	6.09e-22	0.00327	1.52e-22	3.54e-24	1.46e-17	2.96e-23	1.51e-19	6.37e-18	1.11e-24	9.1e-19	0.0662	0.0194	0.0419	0.00521	0.0172	0.00175	1e-18	0.00109	1.27e-17	4.12e-16	6.66e-16	9.98e-20	8.26e-24	4.51e-19	4.39e-22	0.00884	5.31e-19	6.15e-24	1.62e-19	0.0142	0.0883	0.104	0.00764	0.00798	0.00501	0.0101
creatine	0.562	0.0666	3.46e-18	5.87e-20	0.104	0.00666	0.0658	0.00153	0.0296	0.00589	9.03e-26	2.56e-17	1.07e-18	2.75e-22	1.45e-16	4.85e-23	1.17e-24	1.44e-17	5.28e-24	4.35e-21	8.28e-19	1.08e-25	1.16e-19	2.01e-24	9.08e-27	4.76e-26	0.00733	0.00659	0.00818	3.01e-19	1.87e-20	1.19e-18	1.18e-21	5.9e-17	5.14e-19	4.55e-20	6.37e-19	4.99e-23	4.88e-18	4.86e-20	9.28e-26	1.75e-20	0.00682	2.02e-22	5.18e-17	0.0116	0.0115	0.00867	7.08e-18
creatinine	7.97e-24	3.86e-22	8.36e-19	1.05e-20	6.17e-20	3.96e-27	5.82e-21	8.47e-17	4.37e-24	2.43e-20	5.09e-26	1.47e-17	8.6e-19	2.68e-22	9.53e-17	2.82e-23	6.86e-25	3.03e-18	3.69e-24	2.91e-21	5.73e-19	8.74e-26	8.65e-20	5.4e-25	1.18e-27	1e-26	9.28e-20	1.99e-20	4.61e-31	1.62e-19	1.25e-20	1.05e-18	9.88e-22	5.24e-17	7.77e-20	6.93e-23	3.35e-19	3.57e-23	3.28e-18	3.41e-20	7.43e-26	1.33e-20	6.87e-21	5.11e-23	1.26e-17	6.7e-18	3.25e-22	1.14e-30	4.5e-18
fumarate	4.32e-19	0.00419	0.00716	0.00568	0.00342	0.0167	0.0165	0.00029	0.00069	0.000699	2.48e-21	1.05e-16	5.19e-18	0.0181	0.000158	2.75e-22	1.17e-23	4.51e-17	1.68e-20	2.28e-19	2.91e-17	0.000135	0.000136	1.25e-19	2.57e-22	0.00109	2.45e-19	0.000441	4.61e-30	4.23e-16	9.42e-05	3.71e-17	6.72e-21	0.000667	4.38e-18	6.09e-23	7.14e-19	5.34e-21	0.00015	1.09e-16	3.15e-24	0.000189	0.000211	0.00137	0.00346	8.64e-15	5.66e-19	9.34e-28	1.17e-16
glucose	5.39	1.46	1.02	1.22	0.841	1.82	1.88	0.342	0.462	0.334	0.602	2.44	2.24	1.65	1.74	1.77	2.15	0.248	0.976	0.596	0.713	0.478	0.64	0.69	0.192	0.212	0.0933	0.114	0.0289	0.227	0.934	1.41	0.852	1.05	1.57e-19	2.47	2.27e-18	0.294	0.23	0.322	0.17	0.276	0.0786	1.63	2.05	0.136	0.128	0.11	2.3
glutamate	2.54	0.912461	0.730489	0.850981	0.552668	1.60897	1.90265	0.203341	0.20573	0.178489	0.126	0.124	0.101	0.129	0.125	0.222	0.145	0.419	7.36e-21	0.0495	0.0197	0.0129	0.0318	0.428	0.119	0.358435	0.106	0.093411	0.0493	2.85e-18	0.02	0.0271	5.55e-19	0.0779	2.53e-18	0.118	2.77e-18	0.00638	0.0445	0.00655	0.0164	0.00772	0.0773626	0.619	0.756	0.0788	0.0437	0.0217	0.0637
glutamine	3.75e-22	0.269518	0.0648588	6.05e-13	0.285334	0.576498	0.410782	0.0484742	0.0859555	0.0504865	4.54e-25	4.67e-17	3.88e-18	5.14e-21	4.45e-16	2.46e-22	3.94e-24	0.0455	9.15e-23	7.72e-20	1.07e-17	1.45e-24	2.24e-18	3.4e-23	1.02e-25	0.0038	0.0112	0.00837	0.00939	8.42e-19	1.39e-19	8.05e-18	5.45e-21	5.67e-16	3.26e-19	6.84e-24	1.71e-18	7.48e-22	6.89e-17	4.9e-19	1.08e-24	2.45e-19	0.0112	1.15e-21	3.39e-16	0.0227	2.04e-19	0.0119	1.52e-17
glycerol	0.988278	0.768	0.112	0.208	0.635	0.823	0.954	0.0625	0.114	0.0408	1.37e-26	3.45e-18	2.32e-19	1.1e-22	2.2e-17	8.26e-24	1.67e-25	1.22e-18	3.63	1.81574	2.11	1.49	2.00899	6.4e-24	1.15e-26	7.22e-26	3.74e-19	1.02e-19	1.38e-30	5.09e-20	4.26e-21	1.34e-18	1.77e-22	7.09e-17	1.23e-20	9.22e-25	6.45e-20	1.3	0.673588	1.38	0.571828	1.26	4e-20	3.99e-22	1.18e-16	8.39e-17	8.19e-21	3.65e-29	1.31e-18
glycine	0.709	1e-22	5.78e-19	5.68e-21	3.83e-21	7.14e-28	1.03e-21	2.88e-17	9.1e-25	8.12e-21	2.53e-27	6.46e-19	4.33e-20	2.3e-23	4.07e-18	1.53e-24	3.11e-26	2.38e-19	0.14	0.0663	0.0793	0.0915	0.0593	9.86e-25	1.21e-27	1.27e-26	5.05e-20	1.33e-20	7.2e-32	9.65e-21	7.74e-22	1.4e-19	3.19e-23	7.88e-18	2.61e-21	1.83e-25	1.32e-20	0.0682	0.00807078	0.0418	0.0168	0.0366	3.77e-21	7.29e-23	1.32e-16	2.44e-18	1.42e-22	2.57e-31	2.53e-19
isoleucine	4.6047	1.12887	0.954465	1.15872	0.436879	1.13157	1.54279	0.3488	0.426106	0.311249	0.128	0.129	0.164	0.0991	0.132	0.116	0.139	0.169	0.458681	0.290413	0.282945	0.19795	0.256697	0.958	0.303	0.59	0.219	0.21	0.119	0.123	0.0903	0.243	0.0812	0.191	0.103	0.194	0.0429	0.20098	0.140827	0.21743	0.0977779	0.195141	0.134	1.37	1.96	0.204	0.129	0.0984095	0.135
lalanine	2.38	0.429	0.316	0.511	0.227	0.714	1.27	0.0897	0.157	0.0816	0.181	0.122	0.14	0.104	0.129	0.151	0.108	0.243	0.0395	0.00636	0.0323	0.0144	0.0321	0.207	0.0486	0.135	0.0381	0.0377	0.0179	0.232	0.196	0.2	0.147	0.192	0.183	0.0188	0.222	0.0383	0.018	0.0379	0.0147	0.0364	0.0193	0.363	0.45	0.0323	0.0178	0.0102	0.0362
leucine	2.13845	0.483	0.389	0.502	0.328	0.999	1.23	0.0993	0.121	0.0811	0.282	0.369	0.353	0.339	0.295	0.454	0.43	0.435	1.21e-22	2.38e-19	3.45e-17	1.99e-24	1.94e-18	0.277	0.0443	0.146	0.0152	0.0164	4.61e-31	0.279	0.349	0.278	0.333	0.235	0.3	0.484	0.28	3.06e-22	1.02e-17	3.21e-19	2.66e-25	1.08e-19	0.0134	0.771	1.04	0.0467	1.07e-20	5.7e-31	0.432
llactate	0.491983	0.0769751	2.48e-17	1.28e-18	0.148	5.1e-26	4.52e-19	4.49e-16	7.77e-24	9.04e-20	0.112264	0.200604	0.160659	0.159384	0.0912908	0.463235	0.382134	1.4111	2.99e-24	2.4e-21	4.5e-19	1.17e-25	8.31e-20	6.39e-24	9.39e-27	7.84e-26	2.39e-19	7.81e-20	4.03e-31	0.227366	0.179673	1.27e-18	0.00267959	7.63e-17	0.178	0.586126	1.01e-18	2.17e-23	1.25e-18	1.66e-20	4.79e-26	8.26e-21	2.25e-20	0.0803492	8.92e-16	1.28e-17	9.68e-22	1.6e-30	0.519129
lysine	3.33401	0.642752	0.56197	0.647631	1.11e-18	0.232441	0.291729	0.140258	0.142529	0.111555	0.646	0.371	0.427	0.197	0.374	0.529	0.479	0.647	3.32e-23	1.5e-20	3.21e-18	4.17e-25	4.74e-19	0.740986	0.0995899	0.36808	0.0672907	0.0427003	1.04e-30	0.582	0.633	0.654	0.521	0.603	0.537	0.305	0.533	2.09e-22	1.02e-17	2.68e-19	2.11e-25	8.38e-20	3.42e-20	0.94626	1.45593	0.0456872	1.09e-21	9.12e-31	0.526
methionine	0.692	0.17	0.124	0.189	0.146145	0.338	0.509	0.0754	0.0576	0.0674	1.19e-25	2.17e-17	1.63e-18	5.38e-22	1.38e-16	4.88e-23	9.97e-25	8.59e-18	1.74e-23	2.2e-20	2.99e-18	5.44e-25	4.17e-19	0.0535	0.055	0.12	0.0432	0.0331	0.0213	5.69e-19	6.34e-20	4.28e-18	2.19e-21	2.56e-16	1.11e-19	7.14e-21	4.78e-19	2.04e-22	0.000344	2.12e-19	1.3e-24	7.5e-20	0.0165	0.0379	0.0415	0.0171	0.0114	0.00546	2.16e-17
myoinositol	3.78	0.891	3.63e-18	1.7e-19	0.831	0.349	1.15	2.46e-16	1.43e-23	5.93e-20	2.19e-26	4.64e-18	3.18e-19	1.2e-22	3.23e-17	1.12e-23	2.2e-25	1.66e-18	3.74e-24	2.5e-21	5.51e-19	1.08e-25	1.07e-19	1.33e-24	2.15e-27	2.1e-26	1.15e-19	2.69e-20	2.59e-31	7.69e-20	6.32e-21	1.04e-18	2.65e-22	5.82e-17	1.82e-20	1.12e-24	1e-19	3.74e-23	2.36e-18	2.77e-20	8.14e-26	1.43e-20	8.95e-21	1.22e-22	2.79e-17	6.72e-18	3.49e-22	1.6e-30	1.71e-18
phenylalanine	1.45e-23	4.84e-22	1.65e-18	1.9e-20	3.43e-20	4.88e-27	6.76e-21	1.35e-16	4.46e-24	3.28e-20	4.78e-26	4.85e-18	5.05e-19	1.1e-22	4.24e-17	1.54e-23	2.77e-25	2.94e-18	4.56e-24	3.23e-21	6.83e-19	1.25e-25	1.17e-19	1.02e-24	1.6e-27	1.66e-26	8.77e-20	2.13e-20	1.3e-31	1.68e-19	1.06e-20	1.36e-18	5.73e-22	7.35e-17	5.81e-20	1.32e-24	3.18e-19	4.34e-23	2.75e-18	3.8e-20	8.66e-26	1.71e-20	5.56e-21	1.15e-22	2.86e-17	5.38e-18	2.21e-22	3.99e-31	2.14e-18
proline	3.3619	0.806894	0.554	0.647517	0.440872	0.59854	0.724039	0.269	0.400316	0.236	6.75e-25	2.62e-17	3.56e-17	3.7e-22	2.68e-16	6.74e-23	1.26e-24	1.33e-17	1.01e-23	9.75e-21	1.66e-18	2.86e-25	2.85e-19	0.408	0.112	0.232	0.108	0.121	0.0807	8.53e-19	7.99e-20	4.84e-18	8.56e-21	2.6e-16	2.64e-19	5.7e-24	1.35e-18	1.08e-22	1.19e-17	8.97e-20	2.46e-25	3.94e-20	0.0851	0.648	1.08	0.163	0.109	0.107	1.24e-17
ethanol	0.794	0.193	0.11	0.121	0.101	0.18	0.247	0.0644	0.066	0.05	1.82e-24	9.41e-18	1.37e-18	2.39e-22	9.24e-17	3.59e-23	6.53e-25	2.89e-15	6.72e-24	4.59e-21	9.66e-19	1.95e-25	1.84e-19	0.115	0.0404	0.0642	0.0336	0.03	0.0215	7.56e-18	4.13e-20	1.29e-17	2.79e-21	4e-16	0.0375	3.11e-24	0.00895	7.91e-23	6.33e-18	5.44e-20	1.72e-25	2.85e-20	0.0217	0.145	0.213	0.0322	0.0194	0.0194	4.99e-18
pyroglutamate	1.29	0.272	0.334	0.387	0.137	0.649	0.567	0.0567	0.0871	0.0748	0.18	0.0908	0.208	8.94e-22	0.119	0.0837	0.068	0.0645	2.93e-23	2.02e-20	4.73e-18	6.79e-25	7.28e-19	0.198	0.0449	0.109	0.0198	0.0265	0.00767	0.106	0.0683	0.0956	0.104	0.0602	0.0243	0.127	0.0247	3.48e-22	2.78e-17	3.26e-19	5.41e-25	1.37e-19	0.0217	0.536	0.596	0.0259	0.0322	0.0188	0.116
pyruvate	1.55e-23	9.75e-22	1.89e-18	2.4e-20	3.07e-17	1e-22	6.03e-20	1.96e-16	4.49e-24	4.14e-20	0.000899	1.22e-16	1.31e-18	0.000418	2.71e-16	8.08e-21	0.0133	0.0395	0.0033	3.38e-20	0.00144	4.6e-24	1.99e-17	1.06e-24	1.4e-27	1.66e-26	9.46e-20	2e-20	9.22e-31	3.2e-19	3.29e-20	2.8e-18	1.14e-21	1.49e-16	1.34e-17	2.75e-23	8.59e-18	8.63e-18	1.37e-17	1.84e-18	9.43e-25	7.39e-19	6.09e-21	1.15e-22	2.85e-17	1.3e-17	2.14e-22	1.03e-30	1.59e-17
serine	1.76959	0.399	0.299	0.387	0.187	0.397	0.524	0.102	0.124	0.0938	0.0266	0.063	7.43e-18	3e-22	0.0271	0.0518	0.0528	9.24e-13	0.0452	6.63e-20	0.0273	0.0616	0.0136	0.244	0.0542	0.123	0.0293	0.0402	0.00819	0.0188	0.0182	0.138	1.25e-20	0.117	2.54e-16	0.0719	0.0211	0.0193	2.27e-17	0.0321	0.0179	0.0313	0.0105	0.526	0.694	0.0417	0.0253	0.0144	0.076
taurine	0.557	1.27e-21	3.28e-18	5.08e-20	0.0174361	1.78e-26	1.99e-15	2.47e-16	1.39e-23	7.15e-20	0.495207	0.975771	0.937	0.808	0.764934	0.831	0.960479	0.394742	1.61e-23	0.0118	1.65e-17	1.46e-24	0.00801	1.74e-24	2e-27	2.23e-26	1.16e-19	3.72e-20	2.02e-31	0.37	0.588	0.309	0.568	0.242	0.303	1.03	0.322	2.32e-22	0.0186	1.42e-19	0.00273	7.72e-20	1.12e-20	5.08e-22	5.96e-17	7.44e-18	6.01e-22	1.37e-30	1.01
threonine	4.8	0.664	0.524	0.811	0.417	1.84	2.64	0.208	0.361	0.218	8.52	3.03	4.55	2.92	4.16	5.68	5.03	9.28	1.15	0.366	0.633	0.342	0.573	0.339	0.0964	0.241	0.113	0.0835	0.0658	9.16	7.42	9.92	7.29	8.96	11.1	3.49	10.2	0.791	0.42	0.963	0.414	0.861	0.0677	1.29	1.14	0.139	0.0609	0.0658	4.73
tyrosine	0.151	4.18e-20	3.38e-11	0.0227	9.17e-19	0.094	0.219	8.09e-16	1.5e-21	1.62e-19	2.41e-24	0.0174	0.0205	0.0936	0.0178	3.84e-22	6.27e-24	1.09e-16	7.68e-23	2.43e-20	6.52e-18	1.41e-24	1.47e-18	1.21e-23	6.76e-27	1.5e-25	1.94e-19	6.62e-20	1.73e-31	9.38e-18	2.86e-19	0.0522	0.00092	0.0416	7.77e-19	0.0119	8e-19	4.02e-22	1.31e-17	3.84e-19	4.75e-25	2.27e-19	1.93e-20	0.0195	0.00576	2.49e-17	4.22e-22	4.56e-31	1.62e-16
valine	2.14e-19	1.06e-21	7.47e-18	9.62e-20	1.33e-19	0.0471	0.0804	6.34e-16	9.98e-23	1.92e-19	5.51e-26	1.92e-17	8.88e-19	6.66e-22	8.55e-17	4.47e-23	1.05e-24	6.91e-18	4.79e-22	0.00793088	1.37e-16	0.0194	2.57e-17	2.25e-24	3.96e-27	3.89e-26	2.41e-19	7e-20	6.34e-31	1.88e-19	1.77e-20	2.39e-18	6.92e-22	1.36e-16	4.74e-20	5.83e-24	2.58e-19	0.00562	0.0020651	9.01e-19	0.000293484	4.19e-19	3.38e-20	2.44e-22	7.91e-17	3e-17	9.02e-18	9.12e-30	8.14e-18
carnitine	8.04e-24	3.42e-22	1.21e-18	1.39e-20	2.92e-20	6.31e-27	9.19e-21	1.37e-16	3.22e-24	2.9e-20	4.84e-26	1.08e-17	6.92e-19	4.09e-22	7.75e-17	2.72e-23	6.03e-25	4.01e-18	0.234	0.106	0.142	0.186	0.178	6.64e-25	1.39e-27	1.27e-26	1.01e-19	2.32e-20	3.17e-31	2.34e-19	1.56e-20	0.0332	8.22e-22	0.0357	8.31e-20	5.18e-24	3.32e-19	0.12	0.0492	0.103	0.0832	0.129	8.42e-21	6.04e-23	1.53e-17	6.62e-18	4.23e-22	5.7e-31	4.3e-18
ethanolamine	0.973	0.495	0.206	0.283	0.346	0.611	0.734	0.0592	0.115	0.0613	6.11e-25	0.0136	0.0351	1.74e-21	0.00169	5.12e-22	1.58e-23	6.46e-17	1.71e-23	1.36e-20	2.63e-18	2.96e-25	3.56e-19	0.131	0.0838	0.103	0.0123	0.0296	1.77e-28	5.24e-19	5.23e-20	3.26e-18	4.29e-21	1.58e-16	4.68e-19	1.28e-20	7.03e-19	1.42e-22	1.21e-17	1.35e-19	2.04e-25	4.76e-20	0.0333	0.257	0.363	0.00877	0.00815	2.55e-29	2.95e-17
gaba	3.3	1.11	0.85	1.1	0.605	0.562	0.909	0.19	0.143	0.147	3.5e-25	5.84e-17	0.216	4.8e-22	3.6e-16	7e-23	1.57e-24	1.23e-17	4.48e-23	4.25e-20	5.43e-18	9.51e-25	1.08e-18	0.466	0.114	0.287	2.45e-18	0.0588	3.46e-31	6.17e-19	4.85e-20	4.84e-17	5.67e-21	9.27e-16	1.24e-19	1.52e-23	4.84e-19	2.78e-22	1.85e-17	2.21e-19	3.68e-25	9.91e-20	9.84e-20	0.723	1.09	6.52e-16	5.5e-21	1.6e-30	1.71e-17
hepes	1.51e-23	1.13e-21	1.8e-18	2.36e-20	0.0069	0.0033	0.0251	1.96e-16	4.38e-24	4.05e-20	5.27e-22	1.22e-16	1.2e-18	0.00486	2.35e-16	0.0186	1.25e-19	0.00456	0.00212	3.04e-20	1.38e-10	3.82e-24	1.38e-17	1.03e-24	1.33e-27	1.6e-26	9.11e-20	1.94e-20	9.22e-31	2.54e-19	2.5e-20	2.25e-18	8.84e-22	1.2e-16	6.27e-18	2.11e-23	4.3e-18	2.41e-18	1.21e-17	1.35e-18	7.61e-25	5.37e-19	5.84e-21	1.1e-22	2.75e-17	1.32e-17	2.06e-22	7.98e-31	1.22e-17
succinate	14.1	4.48	3.22	3.8	1.69	2.85	3.68	1.21	1.25	1.03	1.01	9.5e-17	0.521	8.49e-22	0.231	0.0521	6.39e-24	0.785	2.72e-23	2.49e-20	4.22e-18	6.59e-25	7.29e-19	3.24	1	1.96	0.683	0.655	0.32	1.09	0.643	1.04	0.766	0.898	1.16	1.53e-23	0.904	3.22e-22	6.26e-14	3.53e-19	6.9e-25	1.52e-19	0.363	4.13	5.9	0.552	0.342	0.248	7.11e-17
taurocholic acid	1.78	1.57	0.542	1.06	1.69	2.77	3.5	0.248	0.367	0.181	7.54e-26	8.17e-18	7.36e-19	1.49e-22	7.48e-17	2.58e-23	4.67e-25	6.05e-18	1.67	0.725	0.927	0.718	0.824	1.1e-23	1.16e-26	9.72e-26	5.63e-19	1.5e-19	1.15e-30	2.84e-19	1.63e-20	0.313	7.35e-22	0.334	6.82e-20	2.08e-24	4.66e-19	0.664	0.273	0.686	0.276	0.631	3.08e-20	0.186	0.0484	4.9e-17	2.9e-19	1.31e-26	3.48e-18
glucose 6phosphate	1.81504	1.07482	0.778127	0.8261	1.02296	2.69788	2.75399	0.447811	0.441	0.339	0.634	1.11	0.971	0.696	0.836	0.859	1	0.471	0.647	0.28	0.457	0.563	0.468	0.354	0.18	0.228	0.132	0.115	0.0863	0.628	0.782	0.898	0.738	0.807	0.531	1	0.551	0.297	0.101	0.337	0.211	0.363	0.133	0.984	1.09	0.233	0.152	0.106	1.11
homoserine	0.696	0.364	0.186	0.338	0.531	1.22988	1.55513	0.0377	2.56e-23	3.23e-19	1.68e-25	4.66e-17	4.5e-18	6.5e-22	2.74e-16	9.03e-23	1.88e-24	1.17e-17	0.286	0.141438	0.129676	0.172	0.14	7.61e-24	7.47e-27	2.47e-25	2.84e-19	9.93e-20	3.17e-31	9.28e-19	8.28e-20	0.157	4.45e-21	0.124	1.43e-19	0.148	6.01e-19	0.0843	0.0149	0.0606	0.0078	0.0608	2.14e-20	8.67e-22	1.73e-16	1.84e-17	6.73e-22	6.84e-31	1.05e-16
glutathione_oxidized	2.31e-23	9.52e-22	3.15e-18	3.89e-20	2.47e-19	0.098189	0.130331	2.94e-16	5.78e-24	5.2e-20	6.16e-26	2.06e-17	1.12e-18	5.64e-22	1.12e-16	4.19e-23	9.75e-25	4.47e-18	0.183	0.0543	0.0902	0.0654	0.12	1.31e-24	2.4e-27	2.96e-26	1.27e-19	3.12e-20	2.3e-31	2.76e-19	2.79e-20	6.84e-18	1.27e-21	3.9e-16	6.93e-20	1.79e-22	2.92e-19	0.0772	0.00503	0.0599	0.0128	0.0817	8.67e-21	1.12e-22	2.79e-17	8.18e-18	3.25e-22	3.99e-31	1.24e-17
glutathione_reduced	8.83	2.75	2.06	2.42	1.27	2.18	2.45	0.495	0.523	0.414	2.73e-25	2.32e-17	3.75e-18	3.62e-22	1.89e-16	5.93e-23	1.05e-24	1.23e-17	1.1e-23	9.35e-21	1.59e-18	2.5e-25	2.56e-19	1.57	0.413	1.01	0.176	0.232	0.0333	6.01e-19	5e-20	3.67e-18	2.26e-21	2.09e-16	1.28e-19	4.88e-24	6.26e-19	1.01e-22	8.49e-18	8.83e-20	1.62e-25	3.64e-20	0.109	2.02	3.04	0.121	0.053	1.12e-26	1.15e-17
2-hydroxyglutaric acid	1.08e-23	2.39e-22	1.12e-18	1.33e-20	1.49e-20	3.15e-27	4e-21	8.19e-17	2.42e-24	2.04e-20	1.71e-26	1.71e-18	1.49e-19	5.61e-23	1.48e-17	6.66e-24	1.12e-25	1.98e-18	4.7e-24	3.69e-21	7.6e-19	1.48e-25	1.47e-19	6.08e-25	8.72e-28	1.02e-26	5.51e-20	1.37e-20	1.15e-31	7.58e-20	4.52e-21	6.34e-19	1.89e-22	3.86e-17	2.52e-20	5.08e-25	1.26e-19	5.09e-23	3.54e-18	3.96e-20	1.33e-25	1.99e-20	4.52e-21	7.63e-23	1.82e-17	3.35e-18	1.69e-22	3.42e-31	8.45e-19
[truncated: 22 more columns]
